# Supplementary material for: Insulin Resistance in Mitochondrial Diabetes
Source: Biomolecules. 2023 Jan 7;13(1):126. doi: 10.3390/biom13010126 (PMC9855690; doi:10.3390/biom13010126)
Supplement: Supplementary file 1 [file biomolecules-13-00126-s001.zip]

Archive with 1 entries (1 files):
- biomolecules-1936660-supplementary.pdf
